# Supplementary material for: Effects of Storage Temperature at the Early Postharvest Stage on the Firmness, Bioactive Substances, and Amino Acid Compositions of Chili Pepper (Capsicum annuum L.)
Source: Metabolites. 2023 Jul 5;13(7):820. doi: 10.3390/metabo13070820 (PMC10385654; doi:10.3390/metabo13070820)
Supplement: Supplementary file 1 [file metabolites-13-00820-s001.zip]

Archive with 1 entries (1 files):
- metabolites-2471602-supplementary.pdf
